# Supplementary material for: A Multivalent mRNA Therapeutic Vaccine Exhibits Breakthroughs in Immune Tolerance and Virological Suppression of HBV by Stably Presenting the Pre-S Antigen on the Cell Membrane
Source: Pharmaceutics. 2025 Feb 7;17(2):211. doi: 10.3390/pharmaceutics17020211 (PMC11859219; doi:10.3390/pharmaceutics17020211)
Supplement: Supplementary file 1 [file pharmaceutics-17-00211-s001.zip]

Archive with 1 entries (1 files):
- pharmaceutics-3397699-supplementary.pdf
